# Supplementary material for: Near-Source Risk Functions for Particulate Matter Are Critical When Assessing the Health Benefits of Local Abatement Strategies
Source: Int J Environ Res Public Health. 2021 Jun 25;18(13):6847. doi: 10.3390/ijerph18136847 (PMC8297322; doi:10.3390/ijerph18136847)
Supplement: Supplementary file 1 [file ijerph-18-06847-s001.zip]

Archive with 30 entries (26 files):
- hia-0.1/
- hia-0.1/hia.egg-info/
- hia-0.1/hia.egg-info/PKG-INFO
- hia-0.1/hia.egg-info/SOURCES.txt
- hia-0.1/hia.egg-info/dependency_links.txt
- hia-0.1/hia.egg-info/entry_points.txt
- hia-0.1/hia.egg-info/requires.txt
- hia-0.1/hia.egg-info/top_level.txt
- hia-0.1/.pre-commit-config.yaml
- hia-0.1/COPYRIGHT.txt
- hia-0.1/LICENSE.txt
- hia-0.1/MANIFEST.in
- hia-0.1/PKG-INFO
- hia-0.1/README.md
- hia-0.1/setup.cfg
- hia-0.1/setup.py
- hia-0.1/hia/
- hia-0.1/hia/data/
- hia-0.1/hia/data/RR.csv
- hia-0.1/hia/data/__init__.py
- hia-0.1/hia/data/exposure.csv
- hia-0.1/hia/data/regions.csv
- hia-0.1/hia/data/versions.csv
- hia-0.1/hia/__init__.py
- hia-0.1/hia/calc.py
- hia-0.1/hia/db.py
- hia-0.1/hia/hia.py
- hia-0.1/hia/logging.py
- hia-0.1/hia/plot.py
- hia-0.1/hia/risks.py
