# Supplementary material for: Near-Source Risk Functions for Particulate Matter Are Critical When Assessing the Health Benefits of Local Abatement Strategies
Source: Int J Environ Res Public Health. 2021 Jun 25;18(13):6847. doi: 10.3390/ijerph18136847 (PMC8297322; doi:10.3390/ijerph18136847)
Supplement: Supplementary file 1 [file ijerph-18-06847-s001.zip › hia-0.1/hia.egg-info/PKG-INFO]

Metadata-Version: 2.1
Name: hia
Version: 0.1
Summary: HIA analysis using Monte-Carlo simulations of uncertainty
Home-page: https://git.smhi.se/a001080/hia
Author: ('David Segersson',)
Author-email: david.segersson@smhi.se
License: UNKNOWN
Description: UNKNOWN
Platform: UNKNOWN
Provides-Extra: dev
