# Supplementary material for: Near-Source Risk Functions for Particulate Matter Are Critical When Assessing the Health Benefits of Local Abatement Strategies
Source: Int J Environ Res Public Health. 2021 Jun 25;18(13):6847. doi: 10.3390/ijerph18136847 (PMC8297322; doi:10.3390/ijerph18136847)
Supplement: Supplementary file 1 [file ijerph-18-06847-s001.zip › hia-0.1/hia.egg-info/SOURCES.txt]

.pre-commit-config.yaml
COPYRIGHT.txt
LICENSE.txt
MANIFEST.in
README.md
setup.py
hia/__init__.py
hia/calc.py
hia/db.py
hia/hia.py
hia/logging.py
hia/plot.py
hia/risks.py
hia.egg-info/PKG-INFO
hia.egg-info/SOURCES.txt
hia.egg-info/dependency_links.txt
hia.egg-info/entry_points.txt
hia.egg-info/requires.txt
hia.egg-info/top_level.txt
hia/data/RR.csv
hia/data/__init__.py
hia/data/exposure.csv
hia/data/regions.csv
hia/data/versions.csv
