# Supplementary material for: Near-Source Risk Functions for Particulate Matter Are Critical When Assessing the Health Benefits of Local Abatement Strategies
Source: Int J Environ Res Public Health. 2021 Jun 25;18(13):6847. doi: 10.3390/ijerph18136847 (PMC8297322; doi:10.3390/ijerph18136847)
Supplement: Supplementary file 1 [file ijerph-18-06847-s001.zip › hia-0.1/setup.py]

#!/usr/bin/env python
"""Build and install the HIA package."""

from setuptools import setup, find_packages

install_requires = ["numpy", "pandas", "plotly"]

setup(
    name="hia",
    version="0.1",
    author=("David Segersson",),
    author_email="david.segersson@smhi.se",
    license_files=("LICENSE.txt",),
    description="HIA analysis using Monte-Carlo simulations of uncertainty",
    url="https://git.smhi.se/a001080/hia",
    packages=find_packages(exclude=["tests"]),
    include_package_data=True,
    install_requires=install_requires,
    extras_require={"dev": ["check-manifest", "flake8", "pytest-cov"]},
    entry_points={"console_scripts": ["hia = hia.hia:main"]},
)
