# Supplementary material for: Near-Source Risk Functions for Particulate Matter Are Critical When Assessing the Health Benefits of Local Abatement Strategies
Source: Int J Environ Res Public Health. 2021 Jun 25;18(13):6847. doi: 10.3390/ijerph18136847 (PMC8297322; doi:10.3390/ijerph18136847)
Supplement: Supplementary file 1 [file ijerph-18-06847-s001.zip › hia-0.1/hia/data/RR.csv]

# RR
# All cause mortality
#							Increment µgm3⁻¹
# PM2.5					CI 95%		1
ref	spatial_scale	variable	increment	RRmean	RRmin	RRmax	RR1mean	RR1min	RR1max	comment
Chen et al 2020	mixed	PM2.5	10	1.08	1.06	1.09	1.008	1.006	1.009	meta-coeff
Hoek et al 2013	mixed	PM2.5	10	1.06	1.04	1.08	1.006	1.004	1.008	meta-coeff
Lefler et al 2019, a	mixed	PM2.5	3.12	1.045	1.03	1.061	1.014	1.01	1.019	all pollutant, complex, table S1
Lefler et al 2019, b	local	PM2.5	10	1.299	1.014	1.664	1.027	1.001	1.052	all spatial decompositions considered, table S2
Lefler et al 2019, c	neighbourhood	PM2.5	10	1.279	1.173	1.395	1.025	1.016	1.034	all spatial decompositions considered, table S2
Lefler et al 2019, d	mid-range	PM2.5	10	1.094	1.038	1.153	1.009	1.004	1.014	all spatial decompositions considered, table S2
Lefler et al 2019, e	regional	PM2.5	10	1.106	1.043	1.173	1.01	1.004	1.016	all spatial decompositions considered, table S2
Turner et al 2016, a	neighbourhood	PM2.5	10	1.26	1.19	1.34	1.023	1.018	1.03	Table 2, all cause mortality
Turner et al 2016, b	regional	PM2.5	10	1.04	1.02	1.06	1.004	1.002	1.006
Vodonos et al 2018, a	mixed	PM2.5	1	1.0129	1.0109	1.015	1.013	1.011	1.015	all cause, PM2.5, all age, at 10microg/m3, all cause, PM2.5, all age, at 10microg/m3
Vodonos et al 2018, b	neighbourhood	PM2.5	1	1.0161	1.0118	1.0204	1.016	1.012	1.02	all cause, PM2.5, all age, at 10microg/m3, space-time hybrid models
Vodonos et al 2018, c	neighbourhood	PM2.5	1	1.0167	1.0085	1.0249	1.017	1.009	1.025	all cause, PM2.5, all age, at 10microg/m3, zip-code moitoring stations
Sommar et al 2020	local	PM2.5	5	1.13	0.91	1.4	1.025	0.981	1.07
Hvidtfeldt et al 2019	local	PM2.5	5	1.13	1.05	1.21	1.025	1.01	1.039
Jerret et al 2005	neighbourhood	PM2.5	10	1.17	1.05	1.3	1.016	1.005	1.027
Olstrup et al 2019		PM2.5-10	5.5	1.011	1.004	1.018	1.002	1.001	1.003	short-term, single-pollutant model, lag-02
Lefler et al 2019, f		PM2.5-10	5.43	1.025	1.011	1.038	1.005	1.002	1.007	all pollutant-model, complex, table S1
Raaschou-Nielsen et al 2020		BC	1	1.04	1.05	1.06	1.05	1.04	1.06	Single-pollutant model
local-neighbourhood meta	local-neighbourhood	PM2.5	5	1.1	1.08	1.12	1.019	1.016	1.023	Meta-coeff based on 8 RR with local-neighbourhood spatial scale
Sommar et al 2020, b	local	BC	1	1.09	0	1.18	1.09	0.981	1.18
Sommar et al 2020, c	local	PM10	10	1.17	1.06	1.31	1.016	1.006	1.027
