# Supplementary material for: Near-Source Risk Functions for Particulate Matter Are Critical When Assessing the Health Benefits of Local Abatement Strategies
Source: Int J Environ Res Public Health. 2021 Jun 25;18(13):6847. doi: 10.3390/ijerph18136847 (PMC8297322; doi:10.3390/ijerph18136847)
Supplement: Supplementary file 1 [file ijerph-18-06847-s001.zip › hia-0.1/hia/data/__init__.py]

import pkg_resources
import sys
import pandas as pd
import logging


log = logging.getLogger(__name__)


def load_region_data(con):
    filename = pkg_resources.resource_filename(__name__, "regions.csv")
    df = pd.read_csv(filename, comment="#", sep=";")
    cur = con.cursor()
    cur.execute(
        """
        CREATE TABLE region (
          id INTEGER PRIMARY KEY AUTOINCREMENT NOT NULL,
          name VARCHAR(100) NOT NULL,
          age_segment VARCHAR(20) NOT NULL,
          population INTEGER NOT NULL,
          natural_deaths_per_100k NOT NULL,
          UNIQUE(name, age_segment)
        );
        """
    )
    cur.executemany(
        """
        INSERT INTO region (
          name, age_segment, population, natural_deaths_per_100k
        ) VALUES (
          :name, :age_segment, :population, :natural_deaths_per_100k
        )
        """,
        df.to_dict("records"),
    )
    con.commit()


def load_RR_data(con):
    filename = pkg_resources.resource_filename(__name__, "RR.csv")
    df = pd.read_csv(filename, comment="#", sep=";")
    cur = con.cursor()
    cur.execute(
        """
        CREATE TABLE RR (
          id INTEGER PRIMARY KEY AUTOINCREMENT NOT NULL,
          ref VARCHAR(100) NOT NULL,
          variable VARCHAR(20) NOT NULL,
          RRmin REAL NOT NULL,
          RRmean REAL NOT NULL,
          RRmax REAL NOT NULL,
          UNIQUE(ref)
        );
        """
    )
    cur.executemany(
        """
        INSERT INTO RR (
          ref, variable, RRmin, RRmean, RRmax
        ) VALUES (
          :ref, :variable, :RR1min, :RR1mean, :RR1max
        )
        """,
        df.to_dict("records"),
    )
    con.commit()


def load_exposure_data(con):
    filename = pkg_resources.resource_filename(__name__, "exposure.csv")
    df = pd.read_csv(filename, comment="#", sep=";")
    cur = con.cursor()
    regions = {
        (rec["name"], rec["age_segment"]): rec["id"]
        for rec in con.execute("""SELECT * FROM region""").fetchall()
    }
    records = df.to_dict("records")
    for rec in records:
        try:
            rec["region_id"] = regions[(rec["region"], rec["age_segment"])]
        except KeyError:
            log.error(
                "Unknown combination of region/age-segment: "
                f"'{rec['region']}', '{rec['age_segment']}' in "
                "exposure file"
            )
            sys.exit(1)

    cur.execute(
        """
        CREATE TABLE exposure (
          id INTEGER PRIMARY KEY AUTOINCREMENT NOT NULL,
          scenario VARCHAR(100) NOT NULL,
          region_id INTEGER NOT NULL,
          variable VARCHAR(100) NOT NULL,
          exposure REAL NOT NULL,
          FOREIGN KEY (region_id) REFERENCES region(id),
          UNIQUE(scenario, region_id, variable)
        );
        """
    )
    cur.executemany(
        """
        INSERT INTO exposure (
          scenario, region_id, variable, exposure
        ) VALUES (
          :scenario, :region_id, :variable, :exposure
        )
        """,
        records,
    )
    con.commit()


def load_version_table(con):
    filename = pkg_resources.resource_filename(__name__, "versions.csv")
    df = pd.read_csv(filename, comment="#", sep=";")
    cur = con.cursor()
    RRs = {
        rec["ref"]: rec["id"] for rec in con.execute("""SELECT * FROM RR""").fetchall()
    }
    records = df.to_dict("records")
    for rec in records:
        try:
            rec["RR_id"] = RRs[rec["RR_ref"]]
        except KeyError:
            log.error(f"Unknown RR '{rec['RR_ref']}' in version file")
            sys.exit(1)
        rec["RR_id"] = RRs[rec["RR_ref"]]

    cur.execute(
        """
        CREATE TABLE version (
          id INTEGER PRIMARY KEY AUTOINCREMENT NOT NULL,
          name VARCHAR(100) NOT NULL,
          variable VARCHAR(100) NOT NULL,
          age_segment VARCHAR(100) NOT NULL,
          RR_id INTEGER NOT NULL,
          FOREIGN KEY (RR_id) REFERENCES RR(id),
          UNIQUE(name, variable, RR_id)
        );
        """
    )
    cur.executemany(
        """
        INSERT INTO version (
          name, variable, age_segment, RR_id
        ) VALUES (
          :name, :variable, :age_segment, :RR_id
        )
        """,
        records,
    )
    con.commit()
