# Supplementary material for: Near-Source Risk Functions for Particulate Matter Are Critical When Assessing the Health Benefits of Local Abatement Strategies
Source: Int J Environ Res Public Health. 2021 Jun 25;18(13):6847. doi: 10.3390/ijerph18136847 (PMC8297322; doi:10.3390/ijerph18136847)
Supplement: Supplementary file 1 [file ijerph-18-06847-s001.zip › hia-0.1/hia/data/exposure.csv]

scenario	region	age_segment	variable	exposure
baseline	Gothenburg	all	traffic wear PM2.5-10	1.655
baseline	Gothenburg	>30	traffic wear PM10	2.062
baseline	Gothenburg	>30	traffic wear PM2.5-10	1.651
baseline	Gothenburg	>30	traffic wear PM2.5	0.411
baseline	Gothenburg	>30	traffic exhaust PM2.5	0.269
baseline	Gothenburg	>30	traffic exhaust PM10	0.269
baseline	Gothenburg	>30	other local sources PM2.5	1.695
baseline	Gothenburg	>30	LRT	4.15
electrification	Gothenburg	all	traffic wear PM2.5-10	0.139
electrification	Gothenburg	>30	traffic wear PM2.5-10	0.138
electrification	Gothenburg	>30	traffic wear PM2.5	0.02
electrification	Gothenburg	>30	traffic wear PM10	0.184
electrification	Gothenburg	>30	traffic exhaust PM2.5	-0.092
electrification	Gothenburg	>30	traffic exhaust PM10	-0.1
congestion charges	Gothenburg	>30	traffic wear PM2.5-10	-0.165
congestion charges	Gothenburg	all	traffic wear PM2.5-10	-0.165
congestion charges	Gothenburg	>30	traffic wear PM10	-0.206
congestion charges	Gothenburg	>30	traffic wear PM2.5	-0.041
congestion charges	Gothenburg	>30	traffic exhaust PM2.5	-0.027
congestion charges	Gothenburg	>30	traffic exhaust PM10	-0.027
reduction of studded tyres	Gothenburg	>30	traffic wear PM2.5-10	-0.517
reduction of studded tyres	Gothenburg	>30	traffic wear PM10	-0.541
reduction of studded tyres	Gothenburg	>30	traffic wear PM2.5	-0.024
reduction of studded tyres	Gothenburg	>30	traffic exhaust PM10	0
reduction of studded tyres	Gothenburg	>30	traffic exhaust PM2.5	0
baseline	Gothenburg	>30	traffic exhaust BC	0.229
electrification	Gothenburg	>30	traffic exhaust BC	-0.045
congestion charges	Gothenburg	>30	traffic exhaust BC	-0.023
reduction of studded tyres	Gothenburg	>30	traffic exhaust BC	0
baseline	Stockholm	>30	traffic wear PM2.5-10	1.702
baseline	Stockholm	all	traffic wear PM2.5-10	1.692
baseline	Stockholm	>30	traffic wear PM2.5	0.73
baseline	Stockholm	>30	traffic wear PM10	2.432
baseline	Stockholm	>30	traffic exhaust PM2.5	0.207
baseline	Stockholm	>30	traffic exhaust PM10	0.207
baseline	Stockholm	>30	other local sources PM2.5	1.011
baseline	Stockholm	>30	LRT	4.6
electrification	Stockholm	>30	traffic wear PM2.5-10	0.174
electrification	Stockholm	all	traffic wear PM2.5-10	0.173
electrification	Stockholm	>30	traffic wear PM10	0.264
electrification	Stockholm	>30	traffic wear PM2.5	0.042
electrification	Stockholm	>30	traffic exhaust PM2.5	-0.086
electrification	Stockholm	>30	traffic exhaust PM10	-0.094
congestion charges	Stockholm	>30	traffic wear PM2.5-10	-0.357
congestion charges	Stockholm	all	traffic wear PM2.5-10	-0.355
congestion charges	Stockholm	>30	traffic wear PM10	-0.511
congestion charges	Stockholm	>30	traffic wear PM2.5	-0.153
congestion charges	Stockholm	>30	traffic exhaust PM2.5	-0.043
congestion charges	Stockholm	>30	traffic exhaust PM10	-0.043
reduction of studded tyres	Stockholm	>30	traffic wear PM2.5-10	-0.610
reduction of studded tyres	Stockholm	>30	traffic wear PM2.5	-0.028
reduction of studded tyres	Stockholm	>30	traffic wear PM10	-0.638
reduction of studded tyres	Stockholm	>30	traffic exhaust PM2.5	0
reduction of studded tyres	Stockholm	>30	traffic exhaust PM10	0
baseline	Stockholm	>30	traffic exhaust BC	0.275
electrification	Stockholm	>30	traffic exhaust BC	-0.065
congestion charges	Stockholm	>30	traffic exhaust BC	-0.058
reduction of studded tyres	Stockholm	>30	traffic exhaust BC	0
