# Supplementary material for: Near-Source Risk Functions for Particulate Matter Are Critical When Assessing the Health Benefits of Local Abatement Strategies
Source: Int J Environ Res Public Health. 2021 Jun 25;18(13):6847. doi: 10.3390/ijerph18136847 (PMC8297322; doi:10.3390/ijerph18136847)
Supplement: Supplementary file 1 [file ijerph-18-06847-s001.zip › hia-0.1/hia/data/regions.csv]

# population and natural deaths for year 2011
name	age_segment	population	natural_deaths_per_100k
Gothenburg	all	684127	969
Stockholm	all	1655490	768
Gothenburg	>30	407206	1396
Stockholm	>30	1000890	1130
