# Supplementary material for: Near-Source Risk Functions for Particulate Matter Are Critical When Assessing the Health Benefits of Local Abatement Strategies
Source: Int J Environ Res Public Health. 2021 Jun 25;18(13):6847. doi: 10.3390/ijerph18136847 (PMC8297322; doi:10.3390/ijerph18136847)
Supplement: Supplementary file 1 [file ijerph-18-06847-s001.zip › hia-0.1/hia/data/versions.csv]

name	variable	age_segment	RR_ref
A. WHO standard	traffic wear PM2.5	>30	Chen et al 2020
A. WHO standard	traffic exhaust PM2.5	>30	Chen et al 2020
A. WHO standard	LRT	>30	Chen et al 2020
A. WHO standard	other local sources PM2.5	>30	Chen et al 2020
B. Scale dependent choice of HR	traffic wear PM2.5	>30	Turner et al 2016, a
B. Scale dependent choice of HR	traffic exhaust PM2.5	>30	Turner et al 2016, a
B. Scale dependent choice of HR	other local sources PM2.5	>30	Turner et al 2016, a
B. Scale dependent choice of HR	LRT	>30	Turner et al 2016, b
C. Scale and source dependent choice of HR	traffic exhaust BC	>30	Sommar et al 2020, b
C. Scale and source dependent choice of HR	traffic wear PM10	>30	Sommar et al 2020, c
C. Scale and source dependent choice of HR	other local sources PM2.5	>30	Turner et al 2016, a
C. Scale and source dependent choice of HR	LRT	>30	Turner et al 2016, b
