# Supplementary material for: Near-Source Risk Functions for Particulate Matter Are Critical When Assessing the Health Benefits of Local Abatement Strategies
Source: Int J Environ Res Public Health. 2021 Jun 25;18(13):6847. doi: 10.3390/ijerph18136847 (PMC8297322; doi:10.3390/ijerph18136847)
Supplement: Supplementary file 1 [file ijerph-18-06847-s001.zip › hia-0.1/hia/calc.py]

"""Calculations of preterm deaths."""

from itertools import product
import pandas as pd
import numpy as np
from numpy.random import normal
from matplotlib import pyplot as plt

SEED = 1
CUTOFF_LRT_PM25 = 2.0


def plot_rr_dist(df):

    plt.rcParams["axes.titlesize"] = 10
    df.hist(column="rr", by="RR_id", layout=(3, 2), bins=100)
    plt.suptitle("Samples of RR", y=1.05, size=16)
    plt.savefig("rr_dist.png", height=300, width=800)


def plot_impact_distribution(df):
    plt.rcParams["axes.titlesize"] = 10
    df.hist(
        column="preterm_deaths",
        by=["region", "scenario", "variable"],
        layout=(4, 4),
        bins=100,
    )
    plt.suptitle("Samples of impact", y=1.05, size=16)
    plt.show()


def create_simulations_table(con, n):
    cur = con.cursor()
    cur.execute(
        """
        CREATE TABLE simulation (
          id INTEGER PRIMARY KEY AUTOINCREMENT NOT NULL
        );
        """
    )
    cur.executemany(
        "INSERT INTO simulation (id) VALUES (:id)", [{"id": i} for i in range(n)]
    )
    con.commit()


def sample_RR_distributions(con, n):
    """generate samples of RR for each simulation
    assuming normal distribution around center of CI.
    """
    np.random.seed(seed=SEED)
    cur = con.cursor()
    cur.execute(
        """
        CREATE TABLE RR_sample (
          id INTEGER PRIMARY KEY AUTOINCREMENT NOT NULL,
          simulation_id INTEGER NOT NULL,
          RR_id INTEGER NOT NULL,
          rr,
          FOREIGN KEY (simulation_id) REFERENCES simulation(id)
          FOREIGN KEY (RR_id) REFERENCES RR(id)
        );
        """
    )

    # assuming symmetric CI with data normally distributed around mean
    # width of 95 % CI is then 3.92 std dev
    RR_recs = [
        {
            "RR_id": rec["id"],
            "RRmean": rec["RRmean"],
            "RRmin": rec["RRmin"],
            "RRmax": rec["RRmax"],
            "std_dev": (rec["RRmax"] - rec["RRmin"]) / 3.92,
        }
        for rec in con.execute(
            """
            SELECT DISTINCT RR.id, RRmean, RRmax, RRmin
            FROM RR
            JOIN version as ver ON ver.RR_id = RR.id
            JOIN exposure as exp ON exp.variable = ver.variable
            JOIN region as reg ON exp.region_id = reg.id AND
              ver.age_segment = reg.age_segment
            """
        ).fetchall()
    ]

    # generate random samples of rr assuming a normal distribution
    samples = [
        {
            "RR_id": rec["RR_id"],
            "simulation_id": sim_id,
            "rr": normal(loc=rec["RRmean"], scale=rec["std_dev"]),
        }
        for rec, sim_id in product(RR_recs, range(n))
    ]

    # plot samples from HR distribution
    # plot_rr_dist(pd.DataFrame(samples))
    cur.executemany(
        """
        INSERT INTO RR_sample (simulation_id, RR_id, rr)
          VALUES (:simulation_id, :RR_id, :rr)
        """,
        samples,
    )
    con.commit()


def sample_exposure_distributions(con, n):
    """generate samples of exposure for each simulation
    assuming normal distribution around center of CI.
    """
    np.random.seed(seed=SEED)
    cur = con.cursor()
    cur.execute(
        """
        CREATE TABLE exposure_sample (
          id INTEGER PRIMARY KEY AUTOINCREMENT NOT NULL,
          simulation_id INTEGER NOT NULL,
          exposure_id INTEGER NOT NULL,
          concentration REAL NOT NULL,
          FOREIGN KEY (simulation_id) REFERENCES simulation(id)
          FOREIGN KEY (exposure_id) REFERENCES exposure(id)
        );
        """
    )

    # assuming symmetric CI with data normally distributed around mean
    # in lack of more detailed estimates, CI +- 20% is used
    exposure_recs = [
        {
            "exposure_id": rec["id"],
            "mean": rec["exposure"],
            "std_dev": (abs(rec["exposure"] * 0.4)) / 3.92,
            "variable": rec["variable"],
        }
        for rec in con.execute(
            """
            SELECT *
            FROM exposure as exp
            """
        ).fetchall()
    ]

    # generate random samples of rr assuming a norma distribution
    samples = [
        {
            "exposure_id": rec["exposure_id"],
            "simulation_id": sim_id,
            "variable": rec["variable"],
            "concentration": normal(loc=rec["mean"], scale=rec["std_dev"]),
        }
        for rec, sim_id in product(exposure_recs, range(n))
    ]

    for rec in samples:
        if rec["variable"] == "LRT":
            # subtract LRT cutoff for long-range transport PM2.5
            rec["concentration"] = max(0, rec["concentration"] - CUTOFF_LRT_PM25)

    # plot_rr_dist(pd.DataFrame(samples))
    cur.executemany(
        """
        INSERT INTO exposure_sample (simulation_id, exposure_id, concentration)
          VALUES (:simulation_id, :exposure_id, :concentration)
        """,
        samples,
    )
    con.commit()


def get_versions(con):
    cur = con.cursor()
    return [
        row["name"]
        for row in cur.execute("SELECT DISTINCT name FROM version").fetchall()
    ]


def calc_health_impact(con, n, version):
    """Perform Monte-Carlo simulations of nr of preterm deaths."""
    cur = con.cursor()
    cur.execute(
        """
        SELECT
          sim.id as simulation_id,
          (natural_deaths_per_100k /
            (1 + ((rr - 1) * exp_sample.concentration))
            * population / 100000) * (rr - 1) * exp_sample.concentration
            as preterm_deaths,
          (natural_deaths_per_100k /
            (1 + ((rr - 1) * exp_sample.concentration))
            * population / 100000) as natural_deaths,
          exp_sample.concentration,
          RR_sample.rr,
          RR.ref as RR_ref,
          reg.name as region,
          exp.scenario,
          exp.variable
        FROM simulation as sim
        JOIN RR_sample on RR_sample.simulation_id = sim.id
        JOIN exposure_sample as exp_sample ON exp_sample.simulation_id = sim.id
        JOIN exposure as exp ON exp_sample.exposure_id = exp.id
        JOIN region as reg ON exp.region_id = reg.id
        JOIN version as ver ON ver.variable = exp.variable
          AND ver.age_segment = reg.age_segment
          AND ver.RR_id = RR_sample.RR_id
        JOIN RR ON ver.RR_id = RR.id
        WHERE ver.name = :version
        """,
        {"version": version},
    )
    res_df = pd.DataFrame(cur.fetchall())
    res_df.columns = [col[0] for col in cur.description]
    # plot_impact_distribution(res_df)
    impact = res_df.groupby(["variable", "scenario", "region"])[
        "preterm_deaths"
    ].describe(percentiles=[0.05, 0.95])

    impact = impact.astype({"mean": np.int})
    var2RR = {
        rec["variable"]: rec["RR_ref"]
        for rec in cur.execute(
            """
            SELECT ver.variable, RR.ref as RR_ref
            FROM version as ver
            JOIN RR ON ver.RR_id = RR.id
            WHERE ver.name = :version
            """,
            {"version": version},
        )
    }
    impact["variable"] = impact.index.get_level_values("variable")
    impact["RR_ref"] = impact["variable"].map(var2RR)

    # the error column here represents radius of 95 % CI-interval
    impact["error"] = (impact["95%"] - impact["5%"]) / 2

    # variables with the same RR are regarded as completely dependent
    # the CI-radius is then simply the sum of the individual variable CI-radius
    impact_dependent_RR = (
        impact[["error", "RR_ref"]].groupby(["RR_ref", "scenario", "region"]).agg("sum")
    )

    # variables with different RR are regarded as independent
    # the CI-radius is then square root of sum of the squared
    # individual CI-radius
    impact_total = np.sqrt(
        (impact_dependent_RR["error"] ** 2).groupby(["scenario", "region"]).agg("sum")
    )

    # aggregate mean of preterm deaths per scenario and region
    agg_mean = impact["mean"].groupby(["scenario", "region"]).agg("sum")

    # combine preterm deaths of each variable and the total into one dataframe
    agg_impact = pd.DataFrame({"mean": agg_mean, "error": impact_total})
    # adjust index to match that of the impact dataframe
    agg_impact["variable"] = "total"
    agg_impact = agg_impact.set_index(keys="variable", append=True)
    agg_impact = agg_impact.reorder_levels(["variable", "scenario", "region"])

    # concatenate and convert to integers
    return pd.concat([impact, agg_impact])[["mean", "error"]]


def calc_relative_change(df, con, ver):
    """calculate change in % relative to baseline for each scenario"""

    total_preterm_deaths = df.loc["total"]
    baseline = total_preterm_deaths.loc["baseline"]["mean"]
    scenarios = total_preterm_deaths[
        total_preterm_deaths.index.get_level_values("scenario") != "baseline"
    ]["mean"]
    relative_change = scenarios / baseline * 100

    relative_change_df = pd.DataFrame(
        {"percentual_change_preterm_deaths": relative_change}
    )
    relative_change_df["version"] = ver
    relative_change_df.set_index(keys="version", append=True, inplace=True)
    relative_change_df = relative_change_df.reorder_levels(
        ["version", "scenario", "region"]
    )
    return relative_change_df
