# Supplementary material for: Near-Source Risk Functions for Particulate Matter Are Critical When Assessing the Health Benefits of Local Abatement Strategies
Source: Int J Environ Res Public Health. 2021 Jun 25;18(13):6847. doi: 10.3390/ijerph18136847 (PMC8297322; doi:10.3390/ijerph18136847)
Supplement: Supplementary file 1 [file ijerph-18-06847-s001.zip › hia-0.1/hia/db.py]

"""Database utils."""

try:
    from pysqlite2 import dbapi2 as sqlite3
except ImportError:
    try:
        import sqlite3
    except Exception:
        pass


def connect(filename=None):
    """Connect to database."""
    try:
        con = sqlite3.connect(filename or ":memory:")
        con.row_factory = sqlite3.Row
        con.execute("PRAGMA foreign_keys = ON")
        return con
    except sqlite3.OperationalError as err:
        raise IOError(f"Error trying to connect to sqlite database: {err}")


def init_db(con):
    cur = con.cursor()
    cur.execute("DROP TABLE IF EXISTS RR_sample")
    cur.execute("DROP TABLE IF EXISTS exposure_sample")
    cur.execute("DROP TABLE IF EXISTS version")
    cur.execute("DROP TABLE IF EXISTS exposure")
    cur.execute("DROP TABLE IF EXISTS RR")
    cur.execute("DROP TABLE IF EXISTS region")
    cur.execute("DROP TABLE IF EXISTS simulation")
    cur.execute("DROP TABLE IF EXISTS impact")
    con.commit()
