# Supplementary material for: Near-Source Risk Functions for Particulate Matter Are Critical When Assessing the Health Benefits of Local Abatement Strategies
Source: Int J Environ Res Public Health. 2021 Jun 25;18(13):6847. doi: 10.3390/ijerph18136847 (PMC8297322; doi:10.3390/ijerph18136847)
Supplement: Supplementary file 1 [file ijerph-18-06847-s001.zip › hia-0.1/hia/hia.py]

"""Perform HIA using Monte-Carlo Simulations."""

import os
import argparse
import pandas as pd
from hia.data import (
    load_region_data,
    load_RR_data,
    load_exposure_data,
    load_version_table,
)
from hia.db import connect, init_db
from hia.calc import (
    create_simulations_table,
    calc_health_impact,
    calc_relative_change,
    get_versions,
    sample_RR_distributions,
    sample_exposure_distributions,
)
from hia import logging
from hia.plot import plot_scenario_summary, plot_relative_impact

NSAMPLES = 5000

log = logging.getLogger(__name__)


def main():

    # Parse command line arguments
    parser = argparse.ArgumentParser(description=__doc__)
    logging.add_standard_command_options(parser)

    parser.add_argument(
        "-d",
        action="store",
        dest="db",
        metavar="FILENAME",
        help="Sqlite database file (default is in-memory database)",
    )

    parser.add_argument(
        "-t",
        "--table",
        action="store",
        metavar="FILENAME",
        dest="table",
        help="Directory for output csv tables",
    )

    parser.add_argument(
        "-p",
        "--plot",
        action="store",
        metavar="FILENAME",
        dest="plot",
        help="Directory of output figures",
    )

    args = parser.parse_args()
    con = connect(args.db)
    init_db(con)

    load_RR_data(con)
    load_region_data(con)
    load_exposure_data(con)
    load_version_table(con)
    create_simulations_table(con, NSAMPLES)
    sample_exposure_distributions(con, NSAMPLES)
    sample_RR_distributions(con, NSAMPLES)

    versions = get_versions(con)
    rel_change_df = None
    for ver in versions:
        log.info(f"Calculating impact for version '{ver}'")
        impact_df = calc_health_impact(con, NSAMPLES, ver)
        if rel_change_df is None:
            rel_change_df = calc_relative_change(impact_df, con, ver)
        else:
            rel_change_df = pd.concat(
                [rel_change_df, calc_relative_change(impact_df, con, ver)]
            )
        version_short = ver.split(".")[0]
        if args.table is not None:
            table_name = os.path.join(args.table, f"impact_{version_short}.csv")
            log.info(f"created table '{table_name}'")
            impact_df.to_csv(table_name, sep=";")
        if args.plot is not None:
            plot_name1 = os.path.join(args.plot, f"impact_{version_short}.png")
            log.info(f"created figure '{plot_name1}'")
            plot_scenario_summary(impact_df, plot_name1, con)

    if args.plot is not None:
        plot_name2 = os.path.join(args.plot, "relative_impact.png")
        plot_relative_impact(rel_change_df, plot_name2, con)
        log.info(f"created figure '{plot_name2}'")


if __name__ == "__main__":
    main()
