# Supplementary material for: Near-Source Risk Functions for Particulate Matter Are Critical When Assessing the Health Benefits of Local Abatement Strategies
Source: Int J Environ Res Public Health. 2021 Jun 25;18(13):6847. doi: 10.3390/ijerph18136847 (PMC8297322; doi:10.3390/ijerph18136847)
Supplement: Supplementary file 1 [file ijerph-18-06847-s001.zip › hia-0.1/hia/logging.py]

"""Utilities for prepper's command line tools."""

import sys
import os
import argparse

from hia import __version__
from logging import getLogger
import logging


class LogHandler(logging.Handler):

    """Log handler."""


def create_terminal_handler(loglevel=logging.INFO, prog=None):
    """Configure a log handler for the terminal."""
    if prog is None:
        prog = os.path.basename(sys.argv[0])
    streamhandler = logging.StreamHandler()
    streamhandler.setLevel(loglevel)
    format = ": ".join((prog, "%(levelname)s", "%(message)s"))
    streamformatter = logging.Formatter(format)
    streamhandler.setFormatter(streamformatter)
    return streamhandler


def configure(terminal_level=logging.INFO):
    """Configure logging.

    *terminal_level* sets the minimum log level to send to stderr.
    """
    baselogger = getLogger("hia")
    baselogger.setLevel(logging.DEBUG)
    baselogger.addHandler(create_terminal_handler(terminal_level))


class VerboseAction(argparse.Action):

    """Argparse action to handle terminal verbosity level."""

    def __init__(self, option_strings, dest, default=logging.INFO, help=None):
        baselogger = getLogger("hia")
        baselogger.setLevel(logging.DEBUG)
        self._loghandler = create_terminal_handler(default)
        baselogger.addHandler(self._loghandler)
        super(VerboseAction, self).__init__(
            option_strings, dest, nargs=0, default=default, help=help,
        )

    def __call__(self, parser, namespace, values, option_string=None):
        currentlevel = getattr(namespace, self.dest, logging.WARNING)
        self._loghandler.setLevel(currentlevel - 10)
        setattr(namespace, self.dest, self._loghandler.level)


def add_standard_command_options(parser):
    """Add standard prepper command line options to *parser*."""
    parser.add_argument(
        "--version", action="version", version="%(prog)s from HIA " + __version__
    )
    parser.add_argument(
        "-v",
        action=VerboseAction,
        dest="loglevel",
        default=logging.INFO,
        help="increase verbosity in terminal",
    )
