# Supplementary material for: Near-Source Risk Functions for Particulate Matter Are Critical When Assessing the Health Benefits of Local Abatement Strategies
Source: Int J Environ Res Public Health. 2021 Jun 25;18(13):6847. doi: 10.3390/ijerph18136847 (PMC8297322; doi:10.3390/ijerph18136847)
Supplement: Supplementary file 1 [file ijerph-18-06847-s001.zip › hia-0.1/hia/plot.py]

import numpy as np
import plotly.express as px
import plotly.graph_objects as go

FIXED_COLORS = {"total": "#109618"}


def get_color_map(con):
    cur = con.cursor()
    variables = ["total"] + [
        rec["variable"]
        for rec in cur.execute(
            """
            SELECT DISTINCT variable
            FROM exposure
            """
        ).fetchall()
    ]
    colors = px.colors.qualitative.G10
    var2color = {}
    for var, col in zip(variables, colors):
        var2color[var] = col
    return var2color


def plot_scenario_summary(df, outfile, con):

    fig = go.Figure()
    fig.update_layout(
        template="simple_white",
        # xaxis=dict(title_text="scenario"),
        yaxis=dict(title_text="Net change in premature deaths"),
        barmode="stack",
        margin={"l": 2, "r": 2, "b": 2, "t": 2},
        font={"size": 12},
    )

    df.drop(axis=0, level="scenario", labels=["baseline"], inplace=True)
    # plot reduction as positive
    df["mean"] = df["mean"]
    variables = df.index.get_level_values("variable").unique()

    colormap = get_color_map(con)
    for var in variables:
        color = colormap[var]
        plot_df = df.loc[var]
        fig.add_trace(
            go.Bar(
                x=[
                    plot_df.index.get_level_values("scenario"),
                    plot_df.index.get_level_values("region"),
                ],
                y=plot_df["mean"],
                name=var,
                marker_color=color,
                text=plot_df["mean"],
                textposition="outside",
                texttemplate="%{text:< 12di}",
                textfont={"size": 12},
                error_y=dict(
                    type="data",
                    symmetric=True,
                    array=plot_df["error"],
                    color="black",
                    thickness=1.5,
                    width=3,
                ),
            ),
        )

    ymin = (df["mean"] - df["error"]).min() - 5
    ymax = (df["mean"] + df["error"]).max() + 5
    if ymin < -100 or ymax > 100:
        ticksize = 20
    else:
        ticksize = 10

    fig.update_layout(
        barmode="group",
        legend=dict(orientation="h", yanchor="bottom", y=1.02, xanchor="right", x=1),
        yaxis_tickvals=np.arange(-500, 501, ticksize).astype(int),
    )

    fig.update_yaxes(showgrid=True, gridwidth=1, gridcolor="grey", range=[ymin, ymax])
    fig.show()
    # fig.write_image(outfile, engine="kaleido", height=300, width=800, scale=6)


def plot_relative_impact(df, outfile, con):

    fig = go.Figure()
    fig.update_layout(
        template="simple_white",
        # xaxis=dict(title_text="scenario"),
        yaxis=dict(title_text="Relative change in nr of premature deaths [%]"),
        margin={"l": 2, "r": 2, "b": 2, "t": 2},
        font={"size": 12},
    )
    colors = px.colors.qualitative.G10
    for color, ver in zip(colors, df.index.get_level_values("version").unique()):
        plot_df = df.loc[ver]
        fig.add_trace(
            go.Bar(
                x=[
                    plot_df.index.get_level_values("scenario"),
                    plot_df.index.get_level_values("region"),
                ],
                y=plot_df["percentual_change_preterm_deaths"],
                name=ver,
                marker_color=color,
                text=plot_df["percentual_change_preterm_deaths"],
                textposition="outside",
                texttemplate="%{text:2.0f}%",
                textfont={"size": 12},
            ),
        )
    fig.update_layout(
        barmode="group",
        legend=dict(orientation="h", yanchor="bottom", y=1.02, xanchor="right", x=1),
    )

    ymin = df["percentual_change_preterm_deaths"].min() - 5
    ymax = df["percentual_change_preterm_deaths"].max()

    fig.update_yaxes(showgrid=True, gridwidth=1, gridcolor="grey", range=[ymin, ymax])
    fig.show()
    # fig.write_image(outfile, engine="kaleido", height=300, width=800, scale=6)
